# Supplementary material for: RSK1-driven TRIM28/E2F1 feedback loop promotes castration-resistant prostate cancer progression
Source: J Clin Invest. 2025 Jun 16;135(12):e185119. doi: 10.1172/JCI185119 (PMC12165809; doi:10.1172/JCI185119)
Supplement: Supporting data values [file jci-135-185119-s152.xlsx]

## Sheet: Fig. 1D
BPH	1	0	0
<6	0.28	0.64	0.08
7 (3+4)	0.0793651	0.68254	0.238095
7 (4+3)	0	0.807692	0.192308
>8	0	0.54	0.46

## Sheet: Fig. 1E
	GSE16560
	Month	TRIM28 Below	Month	TRIM28 Above
	135	0	100	1
	184	0	33	1
	18	1	8	1
	135	1	193	0
	95	0	67	1
	93	1	181	1
	164	1	158	0
	66	1	41	1
	155	0	19	1
	44	1	57	1
	172	0	142	1
	8	1	102	1
	90	1	77	1
	94	1	58	1
	44	1	121	1
	90	0	132	0
	102	1	63	1
	71	1	124	1
	222	0	171	0
	148	0	6	1
	29	1	118	1
	129	1	47	1
	159	1	19	1
	44	1	90	1
	157	1	105	1
	128	0	23	1
	175	1	11	1
	98	0	36	1
	49	1	72	1
	146	0	22	1
	94	0	122	0
	68	1	84	1
	31	1	122	1
	23	1	171	1
	173	1	182	0
	92	0	17	1
	36	1	101	1
	97	1	89	1
	158	0	161	1
	123	1	83	1
	181	0	169	0
	116	1	135	0
	44	1	128	1
	203	0	135	1
	38	1	140	1
	40	1	101	1
	20	1	13	1
	136	0	89	1
	42	1	118	0
	83	1	55	1
	95	0	44	1
	34	1	121	1
	163	1	69	1
	120	0	170	0
	194	0	122	1
	186	0	23	1
	133	0	149	1
	111	1	70	1
	165	1	72	1
	33	1	169	1
	94	0	23	1
	122	0	274	1
	259	0	205	0
	118	0	53	1
	28	1	158	0
	81	1	22	1
	125	1	43	1
	103	1	51	1
	96	1	38	1
	160	0	104	1
	167	0	120	0
	44	1	196	1
	69	1	126	1
	39	1	126	0
	54	1	65	1
	54	1	49	1
	172	1	73	1
	170	1	174	0
	115	0	131	1
	81	1	93	1
	143	0	29	1
	188	0	8	1
	183	0	22	1
	36	1	130	0
	47	1	125	1
	174	1	122	1
	110	1	136	1
	194	0	40	1
	31	1	180	0
	36	1	89	0
	29	1	97	0
	169	0	253	0
	57	1	161	1
	126	1	76	1
	45	1	54	1
	126	1	74	1
	78	1	53	1
	28	1	35	1
	45	1	154	0
	98	0	160	1
	35	1	24	1
	96	0	65	1
	36	1	157	0
	119	1	133	0
	185	0	161	0
	118	0	13	1
	182	1	16	1
	182	0	76	1
	171	0	136	0
	49	1	89	0
	149	0	20	1
	7	1	120	1
	121	1	158	1
	137	0	110	1
	101	0	45	1
	159	1	150	1
	170	1	37	1
	172	0	156	1
	191	0	154	1
	161	1	32	1
	150	1	88	1
	27	1	182	0
	69	1	63	1
	59	1	79	1
	153	1	129	1
	78	1	105	1
	132	1	75	1
	73	1	170	1
	70	1	75	1
	112	0	44	1
	115	0	93	1
	176	1	116	1
	198	1	76	1
	130	1	72	1
	108	0	52	1
	166	1	41	1
	157	1	126	1
			69	1
			58	1
			44	1
			124	1
			224	1
			82	1
			30	1

## Sheet: Fig. 1G
	E2F1 ChIP
	IgG	TRIM28
	0.0499682	0.273852
	0.0606508	0.224235
	0.0478689	0.214117

## Sheet: Fig. 1H
	C42B
	TRIM28
	LKO	shE2F1-3	shE2F1-4
	1.00512	0.636383	0.412618
	1.01257	0.603078	0.354334
	0.982554	0.678354	0.391621

## Sheet: Fig. 1I
	DU145
	TRIM28
	LKO	shE2F1-3	shE2F1-4
	1.047	0.307847	0.356607
	0.99394	0.23211	0.410457
	0.960933	0.293303	0.408418

## Sheet: Fig. 1L
	C4-2B
	TRIM28
	EV	HA-E2F1
	0.910488	2.00499
	1.14027	1.97817
	0.963202	2.56989

## Sheet: Fig. S1A
TCGA
Month	TRIM28 High	Month	TRIM28 low
1.25	0	1.58	0
1.45	0	4.86	0
1.61	0	6.44	1
2.2	0	6.96	0
2.33	0	8.71	1
3.19	0	9.99	0
3.48	0	11.5	0
3.68	0	11.99	0
4.3	1	12.48	1
4.4	0	13.3	0
6.44	0	15.41	0
6.8	1	15.97	0
7.06	1	17.28	0
8.87	0	17.97	0
12.48	1	19.35	0
12.91	0	19.55	0
14.03	1	22.04	0
14.52	1	23.78	0
17.21	0	24.38	0
17.41	0	25.16	0
18.36	1	26.02	0
19.02	0	29.83	0
19.15	0	30.35	0
19.91	1	30.95	0
21.12	0	32	1
22.73	1	32	0
23.26	1	32.16	0
23.32	0	35.25	0
25.92	0	36.01	0
27.56	0	37.32	0
28.81	0	38.07	0
28.98	0	38.34	0
29.2	0	38.67	0
29.89	0	44.51	0
30.39	1	45.27	0
30.91	0	45.37	0
31.64	1	45.86	0
31.77	0	47.86	0
32.03	0	49.7	0
32.16	0	56.5	0
32.52	1	57.82	0
32.98	0	58.41	0
34.63	0	60.09	0
34.92	0	60.18	0
35.15	0	62.06	0
39.91	0	62.06	0
39.98	1	62.71	1
40.97	0	63.24	1
49.84	0	64.55	0
49.9	0	66.13	0
56.7	0	66.92	0
58.41	0	68.3	0
65.21	0	77.1	0
68.63	0
75.85	0
81.24	1
83.51	0
122.08	0
140.08	0

## Sheet: FIg. S1B
SUC2019
Month	TRIM28 low	Month	TRIM28 high
4.56636	0	10.5782	0
32.7858	0	33.0158	1
30.5848	0	20.2037	0
35.8738	0	4.53351	1
16.6229	1	23.3246	0
15.1774	1	23.3246	1
19.4809	0	6.04468	1
3.94218	1	29.4021	1
35.2497	0	8.44284	1
11.6623	0	23.3903	1
22.0762	0	20.1708	0
17.6741	1	12.1222	1
20.7293	1	12.2536	1
28.0552	1	6.5046	0
33.4757	0	15.3745	1
16.0315	0	10.3482	1
32.1288	1	39.3233	1
4.2707	1	17.6084	1
30.3877	0	3.64652	1
18.7254	1	31.5374	1
1.83969	0	2.92378	1
32.8187	0	13.1406	1
12.8778	1	36.5637	0
7.42444	0	10.7424	1
29.8292	1	13.929	0
33.7385	1	9.00131	1
24.8357	0	18.4297	1
33.0815	1	6.73456	0
17.5756	1	1.97109	0
28.318	0	16.4258	1
25.6242	1	2.75953	1
28.8765	1	5.88042	1
2.72668	0	22.0105	0
29.6649	0	22.2076	1
14.159	1	26.7083	0
6.37319	0	2.43101	0
22.9961	1	45.0394	1
34.5598	0	47.7661	1

## Sheet: Fig. S1D
	22Rv1
	TRIM28
	LKO	shE2F1-3	shE2F1-4
	1.00507	0.441163	0.725684
	0.973198	0.468523	0.78791
	1.02236	0.48571	0.758475

## Sheet: Fig. S1E
	PC3
	TRIM28
	LKO	shE2F1-3	shE2F1-4
	0.988914	0.181814	0.245662
	0.950375	0.167871	0.224508
	1.06401	0.162495	0.243156

[truncated: 66 more sheets: Fig. 2B, Fig. 2C, Fig. 2D, Fig. 2E, Fig. 2J, Fig. 2K, Fig. 2M, Fig. 3F, Fig. S3E, Fig. S3F, Fig. S3G, Fig. S3H, Fig. S3I, Fig. 4C, Fig. 4D, Fig. 4F, Fig. S4D, Fig. S4E, Fig. S5B, Fig. S5C …]
